# Supplementary material for: Fine mapping of the Chilli veinal mottle virus resistance 4 (cvr4) gene in pepper (Capsicum annuum L.)
Source: Theor Appl Genet. 2025 Jan 7;138(1):19. doi: 10.1007/s00122-024-04805-8 (PMC11706928; doi:10.1007/s00122-024-04805-8)
Supplement: Supplementary file 1 — Supplementary file1 (XLSX 20 KB) [file 122_2024_4805_MOESM1_ESM.xlsx]

## Sheet: Data S1
Data S1. Gene lists of the cvr4 candidate region (18.06 Mb - 20.22 Mb in the Dempsey genome). The co-segregated region with the cvr4 was highlighted with yellow colors.
Chr	Program	Type	Start	End	.	Strand	.	INFO	Read counts in the R bulk	Read counts in the S bulk
chr11	maker	mRNA	17966681	17967721	972	-	.	ID=DEM.v1.00021258.1;Parent=DEM.v1.00021258;Name=DEM.v1.00021258.1;Alias=maker-S_Scaffold151_280747124-exonerate_protein2genome-gene-59.63-mRNA-1;_AED=0.06;_QI=0|0|0|1|0|0|3|0|323;_eAED=0.06;Note=Similar to SOT12: Cytosolic sulfotransferase 12 (Arabidopsis thaliana);Dbxref=InterPro:IPR000863,Pfam:PF00685;Ontology_term=GO:0008146;	89	209
chr11	maker	mRNA	18062770	18083946	.	+	.	ID=DEM.v1.00021263.1;Parent=DEM.v1.00021263;Name=DEM.v1.00021263.1;Alias=maker-S_Scaffold151_280747124-augustus-gene-60.175-mRNA-1;_AED=0.15;_QI=133|1|1|1|0.88|0.9|10|522|660;_eAED=0.15;Note=Similar to At1g10910: Pentatricopeptide repeat-containing protein At1g10910%2C chloroplastic (Arabidopsis thaliana);Dbxref=InterPro:IPR002885,InterPro:IPR033443,Pfam:PF13041,Pfam:PF17177;	7348	7126
chr11	maker	mRNA	18097460	18101772	.	+	.	ID=DEM.v1.00021264.1;Parent=DEM.v1.00021264;Name=DEM.v1.00021264.1;Alias=maker-S_Scaffold151_280747124-augustus-gene-60.176-mRNA-1;_AED=0.10;_QI=138|0.8|0.83|1|0.8|0.83|6|592|440;_eAED=0.11;Note=Similar to ACR4: ACT domain-containing protein ACR4 (Arabidopsis thaliana);Dbxref=InterPro:IPR002912,Pfam:PF01842;	3960	2471
chr11	maker	mRNA	18133195	18140473	.	+	.	ID=DEM.v1.00021265.1;Parent=DEM.v1.00021265;Name=DEM.v1.00021265.1;Alias=maker-S_Scaffold151_280747124-augustus-gene-60.177-mRNA-1;_AED=0.09;_QI=0|0.75|0.8|0.8|0.5|0.4|5|369|560;_eAED=0.09;Note=Protein of unknown function;	869	1206
chr11	maker	mRNA	18146423	18149037	.	+	.	ID=DEM.v1.00021266.1;Parent=DEM.v1.00021266;Name=DEM.v1.00021266.1;Alias=maker-S_Scaffold151_280747124-augustus-gene-60.178-mRNA-1;_AED=0.21;_QI=0|0|0|1|1|0.75|4|0|328;_eAED=0.21;Note=Similar to Cytochrome P450 CYP749A22 (Panax ginseng);Dbxref=InterPro:IPR001128,Pfam:PF00067;Ontology_term=GO:0005506,GO:0016705,GO:0020037,GO:0055114;	98	7
chr11	maker	mRNA	18173188	18175241	.	-	.	ID=DEM.v1.00021270.1;Parent=DEM.v1.00021270;Name=DEM.v1.00021270.1;Alias=maker-S_Scaffold151_280747124-augustus-gene-60.188-mRNA-1;_AED=0.32;_QI=0|0|0|1|1|1|5|0|448;_eAED=0.32;Note=Similar to Cytochrome P450 CYP749A22 (Panax ginseng);Dbxref=InterPro:IPR001128,Pfam:PF00067;Ontology_term=GO:0005506,GO:0016705,GO:0020037,GO:0055114;	0	2
chr11	maker	mRNA	18187731	18190386	.	+	.	ID=DEM.v1.00021274.1;Parent=DEM.v1.00021274;Name=DEM.v1.00021274.1;Alias=maker-S_Scaffold151_280747124-augustus-gene-60.180-mRNA-1;_AED=0.29;_QI=0|0|0|1|1|1|4|0|318;_eAED=0.29;Note=Protein of unknown function;	0	5
chr11	maker	mRNA	18208078	18209268	.	+	.	ID=DEM.v1.00021275.1;Parent=DEM.v1.00021275;Name=DEM.v1.00021275.1;Alias=augustus_masked-S_Scaffold151_280747124-processed-gene-60.8-mRNA-1;_AED=0.31;_QI=0|0|0|1|1|1|2|0|300;_eAED=0.31;Note=Similar to FRS5: Protein FAR1-RELATED SEQUENCE 5 (Arabidopsis thaliana);Dbxref=InterPro:IPR018289,Pfam:PF10551;	0	0
chr11	maker	mRNA	18226448	18227379	.	-	.	ID=DEM.v1.00021276.1;Parent=DEM.v1.00021276;Name=DEM.v1.00021276.1;Alias=maker-S_Scaffold151_280747124-augustus-gene-60.190-mRNA-1;_AED=0.32;_QI=0|0|0|1|1|1|3|0|241;_eAED=0.32;Note=Protein of unknown function;	0	0
chr11	maker	mRNA	18237917	18239296	.	-	.	ID=DEM.v1.00021280.1;Parent=DEM.v1.00021280;Name=DEM.v1.00021280.1;Alias=maker-S_Scaffold151_280747124-augustus-gene-60.192-mRNA-1;_AED=0.34;_QI=0|0|0|1|1|1|3|0|123;_eAED=0.34;Note=Protein of unknown function;	0	0
chr11	maker	mRNA	18272373	18272669	297	-	.	ID=DEM.v1.00021291.1;Parent=DEM.v1.00021291;Name=DEM.v1.00021291.1;Alias=maker-S_Scaffold151_280747124-exonerate_protein2genome-gene-60.170-mRNA-1;_AED=0.13;_QI=0|-1|0|1|-1|0|1|0|98;_eAED=0.13;Note=Protein of unknown function;	0	0
chr11	maker	mRNA	18278780	18279256	477	+	.	ID=DEM.v1.00021293.1;Parent=DEM.v1.00021293;Name=DEM.v1.00021293.1;Alias=maker-S_Scaffold151_280747124-exonerate_protein2genome-gene-60.99-mRNA-1;_AED=0.33;_QI=0|-1|0|1|-1|0|1|0|158;_eAED=0.33;Note=Similar to COX2: Cytochrome c oxidase subunit 2 (Beta vulgaris);Dbxref=InterPro:IPR011759,Pfam:PF02790;Ontology_term=GO:0016021,GO:0022900;	0	0
chr11	maker	mRNA	18331061	18331324	264	-	.	ID=DEM.v1.00021299.1;Parent=DEM.v1.00021299;Name=DEM.v1.00021299.1;Alias=maker-S_Scaffold151_280747124-exonerate_protein2genome-gene-60.174-mRNA-1;_AED=0.01;_QI=0|-1|0|1|-1|1|1|0|87;_eAED=0.01;Note=Protein of unknown function;	3171	3585
chr11	maker	mRNA	18390066	18390983	867	+	.	ID=DEM.v1.00021304.1;Parent=DEM.v1.00021304;Name=DEM.v1.00021304.1;Alias=maker-S_Scaffold151_280747124-exonerate_protein2genome-gene-61.21-mRNA-1;_AED=0.21;_QI=0|0|0|1|0|0|2|0|288;_eAED=0.21;Note=Protein of unknown function;Dbxref=InterPro:IPR029480,Pfam:PF13963;	0	0
chr11	maker	mRNA	18421647	18422000	354	-	.	ID=DEM.v1.00021309.1;Parent=DEM.v1.00021309;Name=DEM.v1.00021309.1;Alias=maker-S_Scaffold151_280747124-exonerate_protein2genome-gene-61.72-mRNA-1;_AED=0.00;_QI=0|-1|0|1|-1|1|1|0|117;_eAED=0.00;Note=Protein of unknown function;	0	0
chr11	maker	mRNA	18478092	18478541	414	-	.	ID=DEM.v1.00021310.1;Parent=DEM.v1.00021310;Name=DEM.v1.00021310.1;Alias=maker-S_Scaffold151_280747124-exonerate_protein2genome-gene-61.73-mRNA-1;_AED=0.16;_QI=0|0|0|1|0|0|2|0|137;_eAED=0.16;Note=Protein of unknown function;	0	0
chr11	maker	mRNA	18494122	18495384	.	-	.	ID=DEM.v1.00021312.1;Parent=DEM.v1.00021312;Name=DEM.v1.00021312.1;Alias=augustus_masked-S_Scaffold151_280747124-processed-gene-61.12-mRNA-1;_AED=0.12;_QI=0|-1|0|1|-1|1|1|0|420;_eAED=0.12;Note=Protein of unknown function;	0	0
chr11	maker	mRNA	18510801	18511443	549	+	.	ID=DEM.v1.00021313.1;Parent=DEM.v1.00021313;Name=DEM.v1.00021313.1;Alias=maker-S_Scaffold151_280747124-exonerate_protein2genome-gene-61.41-mRNA-1;_AED=0.09;_QI=0|0|0|1|0|0|2|0|182;_eAED=0.09;Note=Protein of unknown function;	0	0
chr11	maker	mRNA	18512329	18512849	429	-	.	ID=DEM.v1.00021314.1;Parent=DEM.v1.00021314;Name=DEM.v1.00021314.1;Alias=maker-S_Scaffold151_280747124-exonerate_protein2genome-gene-61.84-mRNA-1;_AED=0.28;_QI=0|0|0|1|0|0|2|0|142;_eAED=0.29;Note=Protein of unknown function;	0	0
chr11	maker	mRNA	18565948	18569262	.	-	.	ID=DEM.v1.00021319.1;Parent=DEM.v1.00021319;Name=DEM.v1.00021319.1;Alias=maker-S_Scaffold151_280747124-augustus-gene-61.140-mRNA-1;_AED=0.20;_QI=214|0.66|0.5|1|1|1|4|0|356;_eAED=0.20;Note=Protein of unknown function;Dbxref=InterPro:IPR001623,Pfam:PF00226;	1550	1152
chr11	maker	mRNA	18572876	18575520	600	-	.	ID=DEM.v1.00021320.1;Parent=DEM.v1.00021320;Name=DEM.v1.00021320.1;Alias=maker-S_Scaffold151_280747124-exonerate_protein2genome-gene-61.111-mRNA-1;_AED=0.05;_QI=0|0|0|1|0|0.5|2|0|199;_eAED=0.05;Note=Protein of unknown function;	2850	2520
chr11	maker	mRNA	18611501	18624560	.	-	.	ID=DEM.v1.00021323.1;Parent=DEM.v1.00021323;Name=DEM.v1.00021323.1;Alias=maker-S_Scaffold151_280747124-augustus-gene-61.142-mRNA-1;_AED=0.31;_QI=48|0.92|1|1|0.76|0.71|14|452|895;_eAED=0.31;Note=Similar to NOP14: Nucleolar protein 14 (Homo sapiens);Dbxref=InterPro:IPR007276,Pfam:PF04147;Ontology_term=GO:0032040;	6127	5336
chr11	maker	mRNA	18642397	18643657	.	-	.	ID=DEM.v1.00021324.1;Parent=DEM.v1.00021324;Name=DEM.v1.00021324.1;Alias=augustus_masked-S_Scaffold151_280747124-processed-gene-61.20-mRNA-1;_AED=0.25;_QI=0|0|0|1|1|1|3|0|152;_eAED=0.25;Note=Protein of unknown function;Dbxref=InterPro:IPR006016,Pfam:PF00582;	147	43
chr11	maker	mRNA	18667994	18674469	.	+	.	ID=DEM.v1.00021325.1;Parent=DEM.v1.00021325;Name=DEM.v1.00021325.1;Alias=maker-S_Scaffold151_280747124-augustus-gene-62.128-mRNA-1;_AED=0.10;_QI=188|0.66|1|1|0.66|0.5|4|274|393;_eAED=0.10;Note=Protein of unknown function;	362	292
chr11	maker	mRNA	18694404	18703612	.	-	.	ID=DEM.v1.00021327.1;Parent=DEM.v1.00021327;Name=DEM.v1.00021327.1;Alias=augustus_masked-S_Scaffold151_280747124-processed-gene-62.20-mRNA-1;_AED=0.33;_QI=1502|1|1|1|0.33|0.2|10|351|181;_eAED=0.33;Note=Similar to Solyc04g005320: MADS-box protein 04g005320 (Solanum lycopersicum);Dbxref=InterPro:IPR002487,Pfam:PF01486;Ontology_term=GO:0003700,GO:0005634,GO:0006355;	5	9
chr11	maker	mRNA	18752454	18753434	948	+	.	ID=DEM.v1.00021328.1;Parent=DEM.v1.00021328;Name=DEM.v1.00021328.1;Alias=maker-S_Scaffold151_280747124-exonerate_protein2genome-gene-62.39-mRNA-1;_AED=0.04;_QI=0|0|0|1|0|0|2|0|315;_eAED=0.04;Note=Similar to At1g69160: Protein BIG GRAIN 1-like E (Arabidopsis thaliana);	214	584
chr11	maker	mRNA	18780302	18785686	.	+	.	ID=DEM.v1.00021329.1;Parent=DEM.v1.00021329;Name=DEM.v1.00021329.1;Alias=maker-S_Scaffold151_280747124-augustus-gene-62.129-mRNA-1;_AED=0.03;_QI=305|1|1|1|0.5|0.2|5|534|548;_eAED=0.03;Note=Similar to SPL6: Squamosa promoter-binding-like protein 6 (Arabidopsis thaliana);Dbxref=InterPro:IPR004333,Pfam:PF03110;Ontology_term=GO:0003677,GO:0042025;	1945	2073
chr11	maker	mRNA	18785324	18796249	.	-	.	ID=DEM.v1.00021330.1;Parent=DEM.v1.00021330;Name=DEM.v1.00021330.1;Alias=maker-S_Scaffold151_280747124-augustus-gene-62.137-mRNA-1;_AED=0.20;_QI=169|0.5|0.71|0.85|0.5|0.42|7|0|248;_eAED=0.20;Note=Similar to DL: Protein DROOPING LEAF (Oryza sativa subsp. japonica);Dbxref=InterPro:IPR006780,Pfam:PF04690;Ontology_term=GO:0007275;	92	101
chr11	maker	mRNA	18802222	18814031	.	+	.	ID=DEM.v1.00021331.1;Parent=DEM.v1.00021331;Name=DEM.v1.00021331.1;Alias=maker-S_Scaffold151_280747124-augustus-gene-62.130-mRNA-1;_AED=0.07;_QI=63|1|1|1|0.81|0.83|12|23|1433;_eAED=0.07;Note=Protein of unknown function;Dbxref=InterPro:IPR003889,Pfam:PF05965;Ontology_term=GO:0005634;	649	418
chr11	maker	mRNA	18823834	18825165	.	+	.	ID=DEM.v1.00021332.1;Parent=DEM.v1.00021332;Name=DEM.v1.00021332.1;Alias=maker-S_Scaffold151_280747124-augustus-gene-62.131-mRNA-1;_AED=0.26;_QI=0|0|0|0.66|1|1|3|0|114;_eAED=0.26;Note=Protein of unknown function;	38	16
chr11	maker	mRNA	18826700	18830826	.	-	.	ID=DEM.v1.00021333.1;Parent=DEM.v1.00021333;Name=DEM.v1.00021333.1;Alias=augustus_masked-S_Scaffold151_280747124-processed-gene-62.22-mRNA-1;_AED=0.06;_QI=229|1|1|1|1|1|4|303|364;_eAED=0.06;Note=Similar to UPTG1: Probable UDP-arabinopyranose mutase 1 (Solanum tuberosum);Dbxref=InterPro:IPR037595,Pfam:PF03214;	14010	17721
chr11	maker	mRNA	18851683	18855075	.	+	.	ID=DEM.v1.00021334.1;Parent=DEM.v1.00021334;Name=DEM.v1.00021334.1;Alias=maker-S_Scaffold151_280747124-augustus-gene-62.132-mRNA-1;_AED=0.09;_QI=120|1|1|1|1|1|3|224|115;_eAED=0.09;Note=Protein of unknown function;	1268	1425
chr11	maker	mRNA	18855148	18858037	.	-	.	ID=DEM.v1.00021335.1;Parent=DEM.v1.00021335;Name=DEM.v1.00021335.1;Alias=maker-S_Scaffold151_280747124-augustus-gene-62.139-mRNA-1;_AED=0.00;_QI=120|1|1|1|0|0|2|164|510;_eAED=0.00;Note=Similar to MitHPPK/DHPS: Folate synthesis bifunctional protein%2C mitochondrial (Pisum sativum);Dbxref=InterPro:IPR000489,InterPro:IPR000550,Pfam:PF00809,Pfam:PF01288;Ontology_term=GO:0003848,GO:0009396,GO:0042558;	854	736
chr11	maker	mRNA	18858767	18864283	.	+	.	ID=DEM.v1.00021336.1;Parent=DEM.v1.00021336;Name=DEM.v1.00021336.1;Alias=maker-S_Scaffold151_280747124-augustus-gene-62.133-mRNA-1;_AED=0.14;_QI=203|0.8|0.66|1|0.6|0.5|6|0|700;_eAED=0.14;Note=Similar to FLN2: Fructokinase-like 2%2C chloroplastic (Arabidopsis thaliana);Dbxref=InterPro:IPR011611,Pfam:PF00294;	3756	4329
chr11	maker	mRNA	18864910	18867607	.	-	.	ID=DEM.v1.00021337.1;Parent=DEM.v1.00021337;Name=DEM.v1.00021337.1;Alias=maker-S_Scaffold151_280747124-augustus-gene-62.140-mRNA-1;_AED=0.05;_QI=34|1|1|1|1|1|3|358|266;_eAED=0.05;Note=Similar to PGL1: Probable 6-phosphogluconolactonase 1 (Arabidopsis thaliana);Dbxref=InterPro:IPR006148,Pfam:PF01182;Ontology_term=GO:0005975;	1246	1489
chr11	maker	mRNA	18885795	18904315	.	-	.	ID=DEM.v1.00021338.1;Parent=DEM.v1.00021338;Name=DEM.v1.00021338.1;Alias=augustus_masked-S_Scaffold151_280747124-processed-gene-62.25-mRNA-1;_AED=0.24;_QI=103|0.83|0.89|1|0.94|0.89|19|118|999;_eAED=0.24;Note=Similar to dst1: Serine/threonine-protein kinase dst1 (Dictyostelium discoideum);Dbxref=InterPro:IPR000719,InterPro:IPR028989,Pfam:PF00069,Pfam:PF02576;Ontology_term=GO:0004672,GO:0005524,GO:…	9291	9800
chr11	maker	mRNA	18909426	18909905	480	+	.	ID=DEM.v1.00021340.1;Parent=DEM.v1.00021340;Name=DEM.v1.00021340.1;Alias=maker-S_Scaffold151_280747124-exonerate_protein2genome-gene-62.70-mRNA-1;_AED=0.33;_QI=0|-1|0|1|-1|0|1|0|159;_eAED=0.37;Note=Protein of unknown function;	0	0
chr11	maker	mRNA	18938134	18939790	1557	+	.	ID=DEM.v1.00021343.1;Parent=DEM.v1.00021343;Name=DEM.v1.00021343.1;Alias=maker-S_Scaffold151_280747124-exonerate_protein2genome-gene-62.71-mRNA-1;_AED=0.02;_QI=0|0|0|1|0|0.5|2|0|518;_eAED=0.02;Note=Similar to R1B-12: Putative late blight resistance protein homolog R1B-12 (Solanum demissum);	9	5
chr11	maker	mRNA	19053597	19055308	.	+	.	ID=DEM.v1.00021344.1;Parent=DEM.v1.00021344;Name=DEM.v1.00021344.1;Alias=maker-S_Scaffold151_280747124-augustus-gene-63.39-mRNA-1;_AED=0.06;_QI=0|0|0.66|1|1|1|3|289|148;_eAED=0.06;Note=Similar to SP1L1: Protein SPIRAL1-like 1 (Arabidopsis thaliana);	19259	19263
chr11	maker	mRNA	19066740	19069940	.	-	.	ID=DEM.v1.00021346.1;Parent=DEM.v1.00021346;Name=DEM.v1.00021346.1;Alias=maker-S_Scaffold151_280747124-augustus-gene-63.43-mRNA-1;_AED=0.16;_QI=0|0|0|1|0|0.5|2|0|495;_eAED=0.16;Note=Similar to At2g30100: Pentatricopeptide repeat-containing protein At2g30100%2C chloroplastic (Arabidopsis thaliana);	2386	2478
chr11	maker	mRNA	19095584	19101096	.	+	.	ID=DEM.v1.00021347.1;Parent=DEM.v1.00021347;Name=DEM.v1.00021347.1;Alias=maker-S_Scaffold151_280747124-augustus-gene-63.40-mRNA-1;_AED=0.13;_QI=0|0|0|1|1|1|3|0|146;_eAED=0.13;Note=Protein of unknown function;	0	0
chr11	maker	mRNA	19106054	19106389	336	+	.	ID=DEM.v1.00021348.1;Parent=DEM.v1.00021348;Name=DEM.v1.00021348.1;Alias=maker-S_Scaffold151_280747124-exonerate_protein2genome-gene-63.21-mRNA-1;_AED=0.24;_QI=0|-1|0|1|-1|0|1|0|111;_eAED=0.24;Note=Protein of unknown function;	0	0
chr11	maker	mRNA	19126641	19127196	282	+	.	ID=DEM.v1.00021349.1;Parent=DEM.v1.00021349;Name=DEM.v1.00021349.1;Alias=maker-S_Scaffold151_280747124-exonerate_protein2genome-gene-63.23-mRNA-1;_AED=0.01;_QI=0|0|0|1|0|0|2|0|93;_eAED=0.01;Note=Protein of unknown function;	0	0
chr11	maker	mRNA	19245448	19245696	249	-	.	ID=DEM.v1.00021355.1;Parent=DEM.v1.00021355;Name=DEM.v1.00021355.1;Alias=maker-S_Scaffold151_280747124-exonerate_protein2genome-gene-63.38-mRNA-1;_AED=0.25;_QI=0|-1|0|1|-1|0|1|0|82;_eAED=0.25;Note=Protein of unknown function;	0	0
chr11	maker	mRNA	19392184	19392504	321	+	.	ID=DEM.v1.00021359.1;Parent=DEM.v1.00021359;Name=DEM.v1.00021359.1;Alias=maker-S_Scaffold151_280747124-exonerate_protein2genome-gene-64.10-mRNA-1;_AED=0.21;_QI=0|-1|0|1|-1|1|1|0|106;_eAED=0.21;Note=Protein of unknown function;	0	0
chr11	maker	mRNA	19404690	19408171	.	-	.	ID=DEM.v1.00021360.1;Parent=DEM.v1.00021360;Name=DEM.v1.00021360.1;Alias=augustus_masked-S_Scaffold151_280747124-processed-gene-64.5-mRNA-1;_AED=0.24;_QI=17|0.66|0.75|1|1|1|4|0|392;_eAED=0.24;Note=Similar to MES11: Putative methylesterase 11%2C chloroplastic (Arabidopsis thaliana);Dbxref=InterPro:IPR000073,Pfam:PF00561;	49	276
chr11	maker	mRNA	19419847	19426884	.	-	.	ID=DEM.v1.00021361.1;Parent=DEM.v1.00021361;Name=DEM.v1.00021361.1;Alias=maker-S_Scaffold151_280747124-augustus-gene-64.53-mRNA-1;_AED=0.07;_QI=437|1|1|1|0.91|0.84|13|187|613;_eAED=0.07;Note=Similar to CDC48B: Cell division control protein 48 homolog B (Arabidopsis thaliana);Dbxref=InterPro:IPR003959,InterPro:IPR041569,Pfam:PF00004,Pfam:PF17862;Ontology_term=GO:0005524;	1693	1639
chr11	maker	mRNA	19426777	19435095	.	+	.	ID=DEM.v1.00021362.1;Parent=DEM.v1.00021362;Name=DEM.v1.00021362.1;Alias=maker-S_Scaffold151_280747124-augustus-gene-64.50-mRNA-1;_AED=0.09;_QI=34|0.92|0.92|1|0.92|0.92|14|402|662;_eAED=0.09;Note=Protein of unknown function;	1207	1323
chr11	maker	mRNA	19492381	19498925	.	+	.	ID=DEM.v1.00021363.1;Parent=DEM.v1.00021363;Name=DEM.v1.00021363.1;Alias=augustus_masked-S_Scaffold151_280747124-processed-gene-64.4-mRNA-1;_AED=0.32;_QI=0|0|0|0.87|1|1|8|0|242;_eAED=0.32;Note=Similar to NTF2: Nuclear transport factor 2 (Arabidopsis thaliana);Dbxref=InterPro:IPR000504,Pfam:PF00076;Ontology_term=GO:0003676;	0	0
chr11	maker	mRNA	19595349	19596653	.	+	.	ID=DEM.v1.00021364.1;Parent=DEM.v1.00021364;Name=DEM.v1.00021364.1;Alias=maker-S_Scaffold151_280747124-augustus-gene-65.55-mRNA-1;_AED=0.34;_QI=0|0|0|1|1|0.8|5|0|188;_eAED=0.34;Note=Protein of unknown function;Dbxref=InterPro:IPR000504,Pfam:PF00076;Ontology_term=GO:0003676;	0	0
chr11	maker	mRNA	19805412	19815555	.	+	.	ID=DEM.v1.00021370.1;Parent=DEM.v1.00021370;Name=DEM.v1.00021370.1;Alias=augustus_masked-S_Scaffold151_280747124-processed-gene-65.3-mRNA-1;_AED=0.27;_QI=0|0|0|1|1|1|12|0|667;_eAED=0.27;Note=Similar to NTF2: Nuclear transport factor 2 (Arabidopsis thaliana);Dbxref=InterPro:IPR000504,InterPro:IPR002075,Pfam:PF00076,Pfam:PF02136;Ontology_term=GO:0003676;	0	1
chr11	maker	mRNA	19853146	19853415	270	-	.	ID=DEM.v1.00021371.1;Parent=DEM.v1.00021371;Name=DEM.v1.00021371.1;Alias=maker-S_Scaffold151_280747124-exonerate_protein2genome-gene-66.36-mRNA-1;_AED=0.13;_QI=0|-1|0|1|-1|0|1|0|89;_eAED=0.13;Note=Similar to RPL2: 60S ribosomal protein L2%2C mitochondrial (Arabidopsis thaliana);	0	0
chr11	maker	mRNA	19874036	19879363	.	+	.	ID=DEM.v1.00021372.1;Parent=DEM.v1.00021372;Name=DEM.v1.00021372.1;Alias=maker-S_Scaffold151_280747124-augustus-gene-66.55-mRNA-1;_AED=0.05;_QI=531|1|1|1|1|1|2|519|410;_eAED=0.05;Note=Similar to AFP1: Ninja-family protein AFP1 (Arabidopsis thaliana);Dbxref=InterPro:IPR012463,InterPro:IPR032308,InterPro:IPR032310,Pfam:PF07897,Pfam:PF16135,Pfam:PF16136;	1792	1103
chr11	maker	mRNA	19884050	19891337	.	+	.	ID=DEM.v1.00021373.1;Parent=DEM.v1.00021373;Name=DEM.v1.00021373.1;Alias=maker-S_Scaffold151_280747124-augustus-gene-66.56-mRNA-1;_AED=0.12;_QI=525|1|1|1|0.83|0.71|7|95|418;_eAED=0.12;Note=Similar to MRS2-5: Magnesium transporter MRS2-5 (Arabidopsis thaliana);	2343	1701
chr11	maker	mRNA	19891257	19894608	.	-	.	ID=DEM.v1.00021374.1;Parent=DEM.v1.00021374;Name=DEM.v1.00021374.1;Alias=maker-S_Scaffold151_280747124-augustus-gene-66.57-mRNA-1;_AED=0.13;_QI=612|0.66|0.5|1|0.66|0.5|4|0|417;_eAED=0.13;Note=Protein of unknown function;	1220	1149
chr11	maker	mRNA	19896304	19898547	.	-	.	ID=DEM.v1.00021375.1;Parent=DEM.v1.00021375;Name=DEM.v1.00021375.1;Alias=maker-S_Scaffold151_280747124-augustus-gene-66.58-mRNA-1;_AED=0.20;_QI=0|0|0|1|0.66|0.57|7|0|310;_eAED=0.20;Note=Similar to NTF2: Nuclear transport factor 2 (Arabidopsis thaliana);Dbxref=InterPro:IPR000504,InterPro:IPR002075,Pfam:PF00076,Pfam:PF02136;Ontology_term=GO:0003676;	0	0
chr11	maker	mRNA	19994144	19995345	462	-	.	ID=DEM.v1.00021378.1;Parent=DEM.v1.00021378;Name=DEM.v1.00021378.1;Alias=maker-S_Scaffold151_280747124-exonerate_protein2genome-gene-66.48-mRNA-1;_AED=0.21;_QI=0|0|0|1|0|0|4|0|153;_eAED=0.22;Note=Similar to NTF2: Nuclear transport factor 2 (Arabidopsis thaliana);Dbxref=InterPro:IPR002075,Pfam:PF02136;	0	0
chr11	maker	mRNA	20222695	20223135	.	-	.	ID=DEM.v1.00021386.1;Parent=DEM.v1.00021386;Name=DEM.v1.00021386.1;Alias=augustus_masked-S_Scaffold151_280747124-processed-gene-67.2-mRNA-1;_AED=0.27;_QI=0|-1|0|1|-1|1|1|0|146;_eAED=0.27;Note=Protein of unknown function;	0	0
chr11	maker	mRNA	20226471	20233387	4501	-	.	ID=DEM.v1.00021387.1;Parent=DEM.v1.00021387;Name=DEM.v1.00021387.1;Alias=maker-S_Scaffold151_280747124-exonerate_est2genome-gene-67.0-mRNA-1;_AED=0.00;_QI=154|1|1|1|0|0|2|205|181;_eAED=0.00;Note=Protein of unknown function;	2663	2473

## Sheet: Data S3
Data S3. The transcript isoform infromation of DEM.v1.00021323 from the stringtie program
# R.gtf
seqname	source	feature	start	end	score	strand	frame	attributes
chr11	StringTie	transcript	18611404	18624931	1000	-	.	gene_id "MSTRG.4608"; transcript_id "MSTRG.4608.1"; cov "86.148796"; FPKM "2.492691"; TPM "4.679762";
chr11	StringTie	transcript	18611496	18624931	1000	-	.	gene_id "MSTRG.4608"; transcript_id "MSTRG.4608.2"; cov "158.838699"; FPKM "4.595953"; TPM "8.628411";
chr11	StringTie	transcript	18611501	18624931	1000	-	.	gene_id "MSTRG.4608"; transcript_id "DEM.v1.00021323.1"; ref_gene_name "DEM.v1.00021323"; cov "56.804028"; FPKM "1.643608"; TPM "3.085700";
# S.gtf
seqname	source	feature	start	end	score	strand	frame	attributes
chr11	StringTie	transcript	18611404	18624931	1000	-	.	gene_id "MSTRG.4608"; transcript_id "MSTRG.4608.1"; cov "175.605530"; FPKM "6.633159"; TPM "12.716580";
chr11	StringTie	transcript	18611496	18624931	1000	-	.	gene_id "MSTRG.4608"; transcript_id "MSTRG.4608.2"; cov "81.896652"; FPKM "3.093487"; TPM "5.930595";
chr11	StringTie	transcript	18611501	18624931	.	-	.	gene_id "MSTRG.4608"; transcript_id "DEM.v1.00021323.1"; ref_gene_name "DEM.v1.00021323"; cov "0.0"; FPKM "0.000000"; TPM "0.000000";
